# Supplementary material for: Supplementation with >Your< Iron Syrup Corrects Iron Status in a Mouse Model of Diet-Induced Iron Deficiency
Source: Biology (Basel). 2021 Apr 22;10(5):357. doi: 10.3390/biology10050357 (PMC8147123; doi:10.3390/biology10050357)
Supplement: Supplementary file 1 [file biology-10-00357-s001.zip]

Archive with 1 entries (1 files):
- biology-1168061-supplementary.pdf
